# Supplementary material for: Poly(3-hydroxybutyrate-co-3-hydroxyhexanoate) Bionanocomposites with Crystalline Nanocellulose and Graphene Oxide: Experimental Results and Support Vector Machine Modeling
Source: Polymers (Basel). 2023 Sep 13;15(18):3746. doi: 10.3390/polym15183746 (PMC10537444; doi:10.3390/polym15183746)
Supplement: Supplementary file 1 [file polymers-15-03746-s001.zip]

Archive with 1 entries (1 files):
- polymers-2570347-supplementary.pdf
